# Supplementary material for: Adsorption of the rhNGF Protein on Polypropylene with Different Grades of Copolymerization
Source: Materials (Basel). 2023 Mar 3;16(5):2076. doi: 10.3390/ma16052076 (PMC10004483; doi:10.3390/ma16052076)
Supplement: Supplementary file 1 [file materials-16-02076-s001.zip]

Archive with 1 entries (1 files):
- materials-2226044-supplementary.pdf
